# Supplementary material for: Elimination Reaction-Based Benzimidazole Probe for Cysteine Detection and Its Application in Serum Sample Analysis
Source: Biosensors (Basel). 2022 Apr 8;12(4):224. doi: 10.3390/bios12040224 (PMC9031725; doi:10.3390/bios12040224)
Supplement: Supplementary file 1 [file biosensors-12-00224-s001.zip]

Archive with 1 entries (1 files):
- biosensors-1634298-supplementary.pdf
